# Supplementary material for: Leucine Protects Dry Powders for Inhalation Against Irreversible Moisture-Induced Aggregation
Source: Pharmaceutics. 2025 Oct 27;17(11):1391. doi: 10.3390/pharmaceutics17111391 (PMC12655236; doi:10.3390/pharmaceutics17111391)
Supplement: Supplementary file 1 [file pharmaceutics-17-01391-s001.zip]

Archive with 1 entries (1 files):
- pharmaceutics-3905991-supplementary.pdf
